# Supplementary material for: Bridging antimicrobial resistance knowledge gaps: The East African perspective on a global problem
Source: PLoS One. 2019 Feb 11;14(2):e0212131. doi: 10.1371/journal.pone.0212131 (PMC6370290; doi:10.1371/journal.pone.0212131)
Supplement: S1 File — (XLSX) [file pone.0212131.s001.xlsx]

## Sheet: AST Summary
	AST listing summary
	All organisms
	Number of isolates = 624
	One per patient -- First isolate only
1st January - 31st December 2015 Cumulative Antimicrobial Susceptibility Report for the Medical Wards
Number of isolates (N) = 624
			PERCENT SUSCEPTIBLE %S
			PENICILLINS						CEPHALOSPORINS							CARBAPENEMS		FLUOROQUINOLONES			AMINOGLYCOSIDES				MACROLIDES		OTHERS
	Organism	No. of strains	Amoxicillin-Clavulanic acid	Ampicillin	Ampicillin-Sulbactam	Oxacillin	Penicillin G	Piperacillin-Tazobactam	Cefazolin	Cefepime	Cefotaxime	Ceftazidime	Ceftriaxone	Cefuroxime	Cefuroxime Axetil	Imipenem	Meropenem	Ciprofloxacin	Levofloxacin	Moxifloxacin	Amikacin	Gentamicin	Streptomycin-High	Tobramycin	Clindamycin	Erythromycin	Vancomycin	Linezolid	Nitrofurantoin	Trimethoprim-Sulfamethoxazole	Rifampicin	Tetracycline	Aztreonam	Fosfomycin	Mupirocin	Quinupristin-Dalfopristin	Teicoplanin	Tigecycline
	Escherichia coli	143	25.9	3.5	7.7	-	-	47.5	21.7	42.7	24.6	34.3	24.5	20.3	18.9	-	87.4	21.7	-	-	97.2	52.8	-	-	-	-	-	-	55.9	7	-	-	28.7	-	-	-	-	-
	Klebsiella pneumoniae ss. pneumoniae	110	27.3	0.9	11.8	-	-	33	13.6	36.4	18.2	17.3	18.2	15.5	14.5	-	76.1	43.6	-	-	90.9	30.9	-	-	-	-	-	-	8.2	10	-	-	17.3	-	-	-	-	-
	Staphylococcus aureus ss. aureus	70	-	-	100	45	3.3	-	-	-	-	-	-	70	70	90	-	-	58.6	61.4	-	78.3	-	75	64.3	58.6	97.1	98.6	100	28.6	85	51.4	-	96.7	0	100	97.1	0
	Proteus mirabilis	32	81.2	12.5	59.4	-	-	100	34.4	53.1	43.8	75	50	34.4	34.4	-	96.9	71.9	-	-	100	53.1	-	-	-	-	-	-	0	9.4	-	-	81.2	-	-	-	-	-
	Staphylococcus haemolyticus	28	-	-	66.7	0	0	-	-	-	-	-	-	33.3	33.3	100	-	-	17.9	17.9	-	32	-	36	39.3	10.7	89.3	100	96.4	7.1	28	53.6	-	48	0	100	96.4	0
	Pseudomonas aeruginosa	27	0	3.7	0	-	-	56	3.7	77.8	0	70.4	0	0	0	-	70.4	73.1	-	-	88.9	81.5	-	-	-	-	-	-	0	3.7	-	-	48.1	-	-	-	-	-
	Acinetobacter baumannii	26	19.2	3.8	23.1	-	-	19	3.8	19.2	7.7	19.2	7.7	3.8	3.8	-	26.9	23.1	-	-	88.5	26.9	-	-	-	-	-	-	3.8	15.4	-	-	7.7	-	-	-	-	-
	Enterococcus faecalis	25	-	100	100	-	87.5	-	-	-	-	-	-	0	0	62.5	-	-	44	48	-	-	100	-	0	16	80	84	84	28	-	16	-	-	-	12.5	84	0
	Staphylococcus epidermidis	22	-	-	100	21.1	0	-	-	-	-	-	-	66.7	66.7	100	-	-	22.7	22.7	-	63.2	-	84.2	54.5	22.7	100	100	100	36.4	52.6	59.1	-	100	0	100	100	0
	Enterococcus faecium	19	-	0	0	-	0	-	-	-	-	-	-	0	0	0	-	-	0	0	-	-	100	-	57.9	0	94.7	89.5	10.5	15.8	-	21.1	-	-	-	75	94.7	0
	Enterobacter cloacae	16	6.2	6.2	-	-	-	56.2	6.2	43.8	18.8	37.5	18.8	12.5	12.5	-	81.2	68.8	-	-	93.8	25	-	-	-	-	-	-	12.5	18.8	-	-	25	-	-	-	-	-
	Enterococcus gallinarum	12	-	0	16.7	-	0	-	-	-	-	-	-	0	0	16.7	-	-	16.7	16.7	-	-	100	-	33.3	8.3	91.7	91.7	16.7	33.3	-	16.7	-	-	-	100	91.7	0
	Morganella morganii ss. morganii	7	0	0	14.3	-	-	100	0	42.9	28.6	57.1	28.6	0	0	-	71.4	57.1	-	-	100	42.9	-	-	-	-	-	-	0	0	-	-	57.1	-	-	-	-	-
	Serratia fonticola	7	14.3	0	-	-	-	28.6	0	28.6	14.3	28.6	28.6	0	0	-	28.6	14.3	-	-	85.7	42.9	-	-	-	-	-	-	14.3	0	-	-	28.6	-	-	-	-	-
	Acinetobacter lwoffii	5	80	60	100	-	-	75	40	100	80	40	60	40	40	-	100	80	-	-	100	100	-	-	-	-	-	-	40	100	-	-	20	-	-	-	-	-
	Proteus vulgaris	5	80	0	60	-	-	100	0	100	80	100	80	0	0	-	100	40	-	-	100	100	-	-	-	-	-	-	0	20	-	-	100	-	-	-	-	-
	Staphylococcus hominis ss. hominis	5	-	-	-	40	20	-	-	-	-	-	-	-	-	-	-	-	60	60	-	80	-	80	40	20	100	100	100	60	60	40	-	20	0	-	80	0
	Serratia liquefaciens	5	20	0	-	-	-	0	20	20	20	20	20	20	20	-	20	40	-	-	100	40	-	-	-	-	-	-	60	0	-	-	20	-	-	-	-	-
	Staphylococcus, coagulase negative	4	-	-	66.7	0	0	-	-	-	-	-	-	66.7	66.7	100	-	-	25	25	-	100	-	0	50	0	75	75	100	0	100	25	-	100	0	66.7	75	0
	Serratia odorifera	4	0	0	-	-	-	0	0	0	0	0	0	0	0	-	25	25	-	-	100	50	-	-	-	-	-	-	25	0	-	-	0	-	-	-	-	-
	Enterobacter aerogenes	3	0	0	-	-	-	33.3	0	66.7	33.3	33.3	33.3	33.3	33.3	-	66.7	33.3	-	-	66.7	33.3	-	-	-	-	-	-	0	33.3	-	-	33.3	-	-	-	-	-
	Salmonella sp.	3	66.7	66.7	66.7	-	-	66.7	66.7	66.7	66.7	66.7	66.7	66.7	66.7	-	100	66.7	-	-	100	66.7	-	-	-	-	-	-	0	66.7	-	-	66.7	-	-	-	-	-
	Staphylococcus sciuri ss. lentus	3	-	-	0	0	0	-	-	-	-	-	-	0	0	0	-	-	0	0	-	50	-	50	33.3	0	100	100	100	33.3	0	33.3	-	50	0	100	100	0
	Staphylococcus lugdunensis	3	-	-	-	33.3	0	-	-	-	-	-	-	-	-	-	-	-	66.7	66.7	-	66.7	-	66.7	66.7	66.7	66.7	100	100	100	66.7	66.7	-	66.7	0	-	100	0
	Serratia marcescens	3	0	0	-	-	-	100	0	66.7	33.3	33.3	33.3	0	0	-	66.7	66.7	-	-	100	66.7	-	-	-	-	-	-	0	33.3	-	-	33.3	-	-	-	-	-
	Staphylococcus xylosus	3	-	-	-	33.3	33.3	-	-	-	-	-	-	-	-	-	-	-	66.7	66.7	-	66.7	-	66.7	66.7	0	100	66.7	66.7	66.7	66.7	66.7	-	100	0	-	100	0
	Aeromonas hydrophila	2	100	0	0	-	-	-	50	100	100	100	100	100	100	-	100	100	-	-	100	100	-	-	-	-	-	-	100	100	-	-	100	-	-	-	-	-
	Citrobacter freundii	2	0	0	-	-	-	0	0	50	0	0	0	0	0	-	100	0	-	-	100	50	-	-	-	-	-	-	100	0	-	-	50	-	-	-	-	-
	Raoultella ornitholytica	2	0	0	0	-	-	50	0	0	50	0	0	0	0	-	0	50	-	-	100	50	-	-	-	-	-	-	0	0	-	-	0	-	-	-	-	-
	Proteus penneri	2	50	0	50	-	-	100	0	100	100	100	100	0	0	-	100	100	-	-	100	100	-	-	-	-	-	-	0	100	-	-	100	-	-	-	-	-
	Pseudomonas putida	2	0	0	0	-	-	0	0	100	0	100	0	0	0	-	100	100	-	-	0	100	-	-	-	-	-	-	0	0	-	-	50	-	-	-	-	-
	Streptococcus pneumoniae	2	-	-	-	-	0	-	-	-	50	-	100	-	-	50	-	-	100	100	-	-	-	-	-	50	100	100	-	50	100	100	-	-	-	100	-	-
	Alcaligenes faecalis (odorans)	1	100	0	100	-	-	0	0	0	0	100	100	0	0	-	100	100	-	-	0	100	-	-	-	-	-	-	0	100	-	-	0	-	-	-	-	-
	Acinetobacter haemolyticus	1	100	0	0	-	-	0	0	0	0	0	0	0	0	-	0	100	-	-	100	0	-	-	-	-	-	-	0	0	-	-	0	-	-	-	-	-
	Delftia acidovorans	1	100	0	0	-	-	100	0	100	100	100	0	0	0	-	100	100	-	-	0	0	-	-	-	-	-	-	100	100	-	-	0	-	-	-	-	-
	Pantoea agglomerans	1	0	0	-	-	-	0	0	0	0	0	0	0	0	-	100	0	-	-	0	0	-	-	-	-	-	-	0	0	-	-	0	-	-	-	-	-
	Ewingella americana	1	0	0	0	-	-	0	0	0	0	0	0	0	0	-	0	0	-	-	0	0	-	-	-	-	-	-	0	0	-	-	0	-	-	-	-	-
	Enterococcus casseliflavus	1	-	-	-	-	-	-	-	-	-	-	-	-	-	-	-	-	0	0	-	-	-	-	0	0	0	0	100	0	-	0	-	-	-	-	0	0
	Enterococcus durans	1	-	100	100	-	100	-	-	-	-	-	-	0	0	0	-	-	100	100	-	-	100	-	0	0	100	100	0	0	-	0	-	-	-	100	100	0
	Escherichia hermannii	1	0	0	0	-	-	0	0	100	0	0	0	0	0	-	100	0	-	-	100	100	-	-	-	-	-	-	0	0	-	-	0	-	-	-	-	-
	Klebsiella oxytoca	1	100	0	0	-	-	0	0	0	0	0	0	0	0	-	100	100	-	-	100	100	-	-	-	-	-	-	0	0	-	-	0	-	-	-	-	-
	Klebsiella pneumoniae ss. ozaenae	1	100	0	0	-	-	100	100	100	100	100	100	0	0	-	100	100	-	-	100	100	-	-	-	-	-	-	0	100	-	-	100	-	-	-	-	-
	Raoultella planticola	1	100	0	0	-	-	100	100	100	100	100	100	100	100	-	100	100	-	-	100	100	-	-	-	-	-	-	0	0	-	-	100	-	-	-	-	-
	Myroides sp.	1	100	0	0	-	-	0	0	0	0	0	0	0	0	-	0	0	-	-	0	0	-	-	-	-	-	-	0	0	-	-	0	-	-	-	-	-
	Pseudomonas pseudoalcaligenes	1	100	100	100	-	-	0	0	0	0	100	100	0	0	-	100	100	-	-	0	100	-	-	-	-	-	-	0	100	-	-	0	-	-	-	-	-
	Staphylococcus saprophyticus ss. saprophyticus	1	-	-	-	0	0	-	-	-	-	-	-	-	-	-	-	-	100	100	-	100	-	100	100	0	100	100	100	100	100	100	-	0	0	-	100	0
	Staphylococcus capitis ss. capitis	1	-	-	-	100	0	-	-	-	-	-	-	-	-	-	-	-	100	100	-	100	-	100	100	100	100	100	100	100	100	100	-	0	0	-	100	0
	Shigella flexneri	1	100	100	100	-	-	100	100	100	100	100	100	100	100	-	100	100	-	-	100	100	-	-	-	-	-	-	100	0	-	-	100	-	-	-	-	-
	Staphylococcus intermedius	1	-	-	-	0	0	-	-	-	-	-	-	-	-	-	-	-	100	100	-	100	-	100	100	-	100	0	100	0	0	100	-	100	0	-	0	0
	Staphylococcus simulans	1	-	-	-	100	100	-	-	-	-	-	-	-	-	-	-	-	100	100	-	100	-	100	100	100	100	100	100	100	100	100	-	100	0	-	100	0
	Staphylococcus cohnii ss. cohnii	1	-	-	-	0	0	-	-	-	-	-	-	-	-	-	-	-	100	100	-	100	-	100	100	0	100	100	100	0	100	100	-	100	0	-	100	0
	Staphylococcus cohnii ss. urealyticum	1	-	-	100	-	-	-	-	-	-	-	-	100	100	100	-	-	100	100	-	-	-	-	100	100	100	100	100	100	-	100	-	-	-	100	100	0
	Staphylococcus warneri	1	-	-	-	100	0	-	-	-	-	-	-	-	-	-	-	-	100	100	-	100	-	100	100	100	100	100	0	100	100	100	-	0	0	-	100	0
	Yersinia enterocolitica	1	100	0	0	-	-	0	0	0	0	0	0	0	0	-	0	0	-	-	0	100	-	-	-	-	-	-	0	0	-	-	0	-	-	-	-	-
	TOTAL	624
